# Supplementary material for: ﻿A new species of Pleurothallis in the P. cardiostola-P. lilijae complex of section Macrophyllae-Fasciculatae (Orchidaceae, Pleurothallidinae) from Ecuador and Peru
Source: PhytoKeys. 2025 Sep 12;262:279–92. doi: 10.3897/phytokeys.262.157111 (PMC12449696; doi:10.3897/phytokeys.262.157111)
Supplement: XML Treatment for Pleurothallis labajosii [file phytokeys.262.157111-treatment1.xml]

<!DOCTYPE tp:taxon-treatment
  PUBLIC "-//TaxonX//DTD Taxonomic Treatment Publishing DTD v0 20100105//EN" "tax-treatment-NSO.dtd">
<tp:taxon-treatment xmlns:tp="http://www.plazi.org/taxpub"><tp:treatment-meta><kwd-group><label>Taxon classification</label><kwd>
              <named-content content-type="kingdom">Plantae</named-content>
            </kwd><kwd>
              <named-content content-type="order">Asparagales</named-content>
            </kwd><kwd>
              <named-content content-type="family">Orchidaceae</named-content>
            </kwd></kwd-group><mixed-citation publication-type="journal"><person-group><name><surname>Revatta-Bustos</surname><given-names>Fiorela</given-names></name><name><surname>Edquén</surname><given-names>José D.</given-names></name><name><surname>Arista</surname><given-names>Jessy P.</given-names></name><name><surname>Yrigoín</surname><given-names>Elmer</given-names></name><name><surname>Rivera López</surname><given-names>Rosalynn Yohanna</given-names></name><name><surname>Wilson</surname><given-names>Mark</given-names></name><name><surname>Enco</surname><given-names>Mabel</given-names></name><name><surname>Edquen</surname><given-names>Kely</given-names></name><name><surname>Leiva-Espinoza</surname><given-names>Santos</given-names></name><name><surname>Oliva-Cruz</surname><given-names>Manuel</given-names></name><name><surname>Salazar</surname><given-names>Gerardo A.</given-names></name></person-group><article-title>﻿A new species of <italic><tp:taxon-name><tp:taxon-name-part taxon-name-part-type="genus" reg="Pleurothallis">Pleurothallis</tp:taxon-name-part></tp:taxon-name></italic> in the <italic><tp:taxon-name><tp:taxon-name-part taxon-name-part-type="genus" reg="Pleurothallis">P.</tp:taxon-name-part> <tp:taxon-name-part taxon-name-part-type="species" reg="cardiostola">cardiostola</tp:taxon-name-part></tp:taxon-name></italic>-<italic><tp:taxon-name><tp:taxon-name-part taxon-name-part-type="genus" reg="Pleurothallis">P.</tp:taxon-name-part> <tp:taxon-name-part taxon-name-part-type="species" reg="lilijae">lilijae</tp:taxon-name-part></tp:taxon-name></italic> complex of section <tp:taxon-name><tp:taxon-name-part taxon-name-part-type="genus" reg="Pleurothallis"/><tp:taxon-name-part taxon-name-part-type="section" reg="Macrophyllae">Macrophyllae</tp:taxon-name-part></tp:taxon-name>-<tp:taxon-name><tp:taxon-name-part taxon-name-part-type="genus" reg="Pleurothallis"/><tp:taxon-name-part taxon-name-part-type="section" reg="Fasciculatae">Fasciculatae</tp:taxon-name-part></tp:taxon-name> (<tp:taxon-name><tp:taxon-name-part taxon-name-part-type="family">Orchidaceae</tp:taxon-name-part></tp:taxon-name>, <tp:taxon-name><tp:taxon-name-part taxon-name-part-type="subtribe">Pleurothallidinae</tp:taxon-name-part></tp:taxon-name>) from Ecuador and Peru</article-title><source>PhytoKeys</source><day>12</day><month>09</month><year>2025</year><volume>262</volume><fpage>279</fpage><lpage>292</lpage><pub-id pub-id-type="doi">10.3897/phytokeys.262.157111</pub-id></mixed-citation></tp:treatment-meta><tp:nomenclature><label>﻿</label><tp:taxon-name><object-id xmlns:xlink="http://www.w3.org/1999/xlink" content-type="arpha" xlink:type="simple">7A54255E-CE53-5EA2-B433-800FE1799BCF</object-id>
            <tp:taxon-name-part taxon-name-part-type="genus" reg="Pleurothallis">Pleurothallis</tp:taxon-name-part>
            <tp:taxon-name-part taxon-name-part-type="species" reg="labajosii">labajosii</tp:taxon-name-part>
            <object-id xmlns:xlink="http://www.w3.org/1999/xlink" content-type="ipni" xlink:type="simple">urn:lsid:ipni.org:names:77369125-1</object-id>
          </tp:taxon-name><tp:taxon-authority>Revatta-Bustos, Edquén &amp; J.P.Arista</tp:taxon-authority><tp:taxon-status xmlns:xlink="http://www.w3.org/1999/xlink" xlink:type="simple">sp. nov.</tp:taxon-status><xref ref-type="fig" rid="F2">Figs 2</xref><xref ref-type="fig" rid="F3">, 3C–H</xref></tp:nomenclature><tp:treatment-sec sec-type="material" id="SECID0EWRAE"><title>Type.</title><p>Peru • Amazonas: Luya, Colcamar, Área de Conservación Privada Huaylla Belén – Colcamar, sector Yacuchinga, <named-content xmlns:xlink="http://www.w3.org/1999/xlink" content-type="dwc:verbatimCoordinates" xlink:type="simple"><named-content content-type="geo-json" specific-use="{&#34;type&#34;:&#34;Point&#34;,&#34;coordinates&#34;:[-78.012617,-6.301636]}" id="NCID0E6RAE" xlink:type="simple">-6.301636, -78.012617</named-content></named-content>, 3329 m elevation, 23 February 2024, <italic>F. Revatta-Bustos et al. 075</italic> (Holotype: KUELAP!).</p></tp:treatment-sec><tp:treatment-sec sec-type="diagnosis" id="SECID0EGSAE"><title>Diagnosis.</title><p>Similar to <italic><tp:taxon-name><tp:taxon-name-part taxon-name-part-type="genus" reg="Pleurothallis">P.</tp:taxon-name-part> <tp:taxon-name-part taxon-name-part-type="species" reg="alopex">alopex</tp:taxon-name-part></tp:taxon-name></italic> Luer, differing from the latter in the linear to narrowly lanceolate leaves (vs. lanceolate); reclining spathaceous bract (vs. erect spathaceous bract); pale yellow to brownish flowers (vs. burgundy); flower resupinate, facing away from leaf (vs. flower non-resupinate, facing toward leaf under spathaceous bract); dorsal sepal reflexed from the middle (vs. dorsal sepal not reflexed); synsepal often deeply reflexed from the base (vs. not reflexed).</p></tp:treatment-sec><tp:treatment-sec sec-type="description" id="SECID0EXSAE"><title>Description.</title><p>Epiphytic, caespitose, suberect to arcuate <bold><italic>herb</italic></bold> 30−50 cm in height. <bold><italic>Roots</italic></bold> simple, cylindrical, whitish, flexuous, to 15 cm long, 0.75−1.25 mm in diameter. <bold><italic>Stems</italic></bold> straight to slightly arcuate, decurved at the apex, 1-leaved, terete, 18.5−32 × 0.15−0.29 cm, partially covered by two narrowly tubular, obtuse, pale-to-dark maroon sheaths, these rugose along the veins, 1.8−7.4 cm long. <bold><italic>Leaf</italic></bold> pendent, dull green, oblong-lanceolate, 19−27 × 1.2−2 cm, apex acute-attenuate, base cordate, somewhat conduplicate, basal lobules rounded, partially imbricating, upper surface of the apical half of the leaf pubescent, the trichomes simple, narrowly conical, translucent. <bold><italic>Compound inflorescence</italic></bold> producing several single-flowered coflorescences, 1−2 having open flowers at a time; peduncle abbreviated, completely covered by two overlapping, chartaceous bracts, these conduplicate, obliquely funnelform, rounded and apiculate at apex, glabrous to densely papillose, the papillae arranged in longitudinal rows, 11−22 mm long. <bold><italic>Floral bracts</italic></bold> tubular-funnelform, membranaceous, obtuse, and apiculate, up to 12 mm long. <bold><italic>Pedicel</italic></bold> terete, attenuating slightly towards the base, greenish-white, 15−18 × 1.12−1.24 mm. <bold><italic>Ovary</italic></bold> terete, slightly arcuate, olive green to reddish maroon, with black dots, 6-sulcate 8−9 × 1.88−2.07 mm. <bold><italic>Flowers</italic></bold> resupinate, fleshy, sepals and petals pale yellow, reddish maroon, or brownish with purplish veins; lip orange to orangish-maroon, sometimes with the basal excavation purple; column dull white to yellow. <bold><italic>Dorsal sepal</italic></bold> recurved above the middle, elliptic to elliptic-ovate, obtuse, sometimes shortly apiculate, 5-veined, adaxially minutely papillose, 12.3−15.0 × 10−10.3 mm. <bold><italic>Lateral sepals</italic></bold> connate throughout their length, forming a convex, ovate to ovate-triangular, narrowly rounded synsepal often reflexed from the base, with recurved margins, 4-veined, adaxially minutely papillose, 12.5−15 × 6.7−9.3 mm. <bold><italic>Petals</italic></bold> recurved, obliquely lanceolate, shortly acuminate, 1-veined, adaxially papillose, margins irregularly ciliate, 10.8−11.4 × 2.8−3.0 mm. <bold><italic>Lip</italic></bold> sessile, entire, ovate-pandurate, with a triangular, minutely papillose excavation occupying its basal 2/3, and a deeper, rounded, lustrous central area (glenion), 3-veined, lateral margins recurved, apex rounded, base provided at each side with a rounded, retrorse auricle, the auricles partially surrounding the column, 4.5−5.9 × 3.5−5 mm. <bold><italic>Column</italic></bold> short, straight, subconical, truncate, somewhat compressed dorsiventrally, 2.5−3.5 mm long, ca. 3 mm wide at the base, very pale yellow or cream colored. <bold><italic>Anther</italic></bold> yellow, subovoid-quadrangular, apex truncate, base cordate, 1.2 × 1 mm. <bold><italic>Pollinarium</italic></bold> formed by two narrowly ovoid pollinia; these slightly incurved, lustrous, deep yellow, somewhat translucent, ca. 1.4 mm long, united at the apex to a single, globose, whitish viscidium. <bold><italic>Rostellum</italic></bold> linear. <bold><italic>Stigma</italic></bold> bilobate, with the receptive surfaces rounded, one at each side of the anther. <bold><italic>Capsule</italic></bold> not seen mature; developing capsule cylindrical-fusiform, ca. 1.9 × 3 mm.</p></tp:treatment-sec><tp:treatment-sec sec-type="etymology" id="SECID0EFVAE"><title>Etymology.</title><p>The specific epithet honors Mr. Darío Labajos Canlla, a member of the rural community of Diosan, Granada, in recognition of his devoted efforts towards the conservation of the montane forests of the region.</p></tp:treatment-sec><tp:treatment-sec sec-type="distribution" id="SECID0EKVAE"><title>Distribution and habitat.</title><p>Known only from the Eastern Andean Ridge in southern Ecuador and northern Peru (Fig. <xref ref-type="fig" rid="F1">1</xref>). Epiphytic or less commonly terrestrial on leaf litter, in upper montane cloud forest (<italic>sensu</italic><xref ref-type="bibr" rid="B14">Kappelle 2004</xref>; Fig. <xref ref-type="fig" rid="F3">3A–C</xref>) at 2,850−3,330 m elevation. In Diosan, the most conspicuous floristic elements of the forest are <italic><tp:taxon-name><tp:taxon-name-part taxon-name-part-type="genus" reg="Weinmannia">Weinmannia</tp:taxon-name-part></tp:taxon-name></italic> sp., <italic><tp:taxon-name><tp:taxon-name-part taxon-name-part-type="genus" reg="Berberis">Berberis</tp:taxon-name-part></tp:taxon-name></italic> sp., <italic><tp:taxon-name><tp:taxon-name-part taxon-name-part-type="genus" reg="Chusquea">Chusquea</tp:taxon-name-part></tp:taxon-name></italic> sp., and <tp:taxon-name><tp:taxon-name-part taxon-name-part-type="genus" reg="Blechnum">Blechnum</tp:taxon-name-part> <tp:taxon-name-part taxon-name-part-type="uncertainty-rank">aff.</tp:taxon-name-part> <tp:taxon-name-part taxon-name-part-type="species" reg="auratum">auratum</tp:taxon-name-part></tp:taxon-name> (Fée) R.M.Tryon &amp; Stolze, whereas in the ACPHBC, <italic><tp:taxon-name><tp:taxon-name-part taxon-name-part-type="genus" reg="Columellia">Columellia</tp:taxon-name-part> <tp:taxon-name-part taxon-name-part-type="species" reg="oblonga">oblonga</tp:taxon-name-part></tp:taxon-name></italic> Ruiz &amp; Pav. and <italic><tp:taxon-name><tp:taxon-name-part taxon-name-part-type="genus" reg="Weinmannia">Weinmannia</tp:taxon-name-part></tp:taxon-name></italic> sp. are common, and both are phorophytes of <italic><tp:taxon-name><tp:taxon-name-part taxon-name-part-type="genus" reg="Pleurothallis">P.</tp:taxon-name-part> <tp:taxon-name-part taxon-name-part-type="species" reg="labajosii">labajosii</tp:taxon-name-part></tp:taxon-name></italic>.</p><fig id="F1" position="float" orientation="portrait"><object-id xmlns:xlink="http://www.w3.org/1999/xlink" content-type="doi" xlink:type="simple">10.3897/phytokeys.262.157111.figure1</object-id><object-id xmlns:xlink="http://www.w3.org/1999/xlink" content-type="arpha" xlink:type="simple">96F7F95F-F4F8-5F26-8B9D-84BCC711409B</object-id><label>Figure 1.</label><caption><p>Known distribution of <italic><tp:taxon-name><tp:taxon-name-part taxon-name-part-type="genus" reg="Pleurothallis">Pleurothallis</tp:taxon-name-part> <tp:taxon-name-part taxon-name-part-type="species" reg="labajosii">labajosii</tp:taxon-name-part></tp:taxon-name></italic> (map prepared by Julio Puscan Rojas).</p></caption><graphic xmlns:xlink="http://www.w3.org/1999/xlink" xlink:href="phytokeys-262-279_article-157111__-g001.jpg" position="float" orientation="portrait" xlink:type="simple" id="oo_1414748.jpg"><uri content-type="original_file" xlink:type="simple">https://binary.pensoft.net/fig/1414748</uri></graphic></fig><fig id="F2" position="float" orientation="portrait"><object-id xmlns:xlink="http://www.w3.org/1999/xlink" content-type="doi" xlink:type="simple">10.3897/phytokeys.262.157111.figure2</object-id><object-id xmlns:xlink="http://www.w3.org/1999/xlink" content-type="arpha" xlink:type="simple">5AE161E7-014C-5C21-B7A2-D01FB877A4CF</object-id><label>Figure 2.</label><caption><p><italic><tp:taxon-name><tp:taxon-name-part taxon-name-part-type="genus" reg="Pleurothallis">Pleurothallis</tp:taxon-name-part> <tp:taxon-name-part taxon-name-part-type="species" reg="labajosii">labajosii</tp:taxon-name-part></tp:taxon-name></italic>. A. habit; B. base of leaf and coflorescence; C. flower from front; D. dissection of the perianth; E. close-up of the papillae on the inner surface of the synsepal; F. close-up of the papillae on the inner surface of the petals; G. labellum from above; H. close-up of the papillae on the inner surface of the labellum; I. labellum from below; J. close-up of the papillae on the outer surface of the labellum; K. Pedicel, ovary, and column from above; L. Longitudinal section of flower; M. anther from below; N. pollinia (photographs from the type by José D. Edquén; plate prepared by Elmer Yrigoín).</p></caption><graphic xmlns:xlink="http://www.w3.org/1999/xlink" xlink:href="phytokeys-262-279_article-157111__-g002.jpg" position="float" orientation="portrait" xlink:type="simple" id="oo_1414749.jpg"><uri content-type="original_file" xlink:type="simple">https://binary.pensoft.net/fig/1414749</uri></graphic></fig><fig id="F3" position="float" orientation="portrait"><object-id xmlns:xlink="http://www.w3.org/1999/xlink" content-type="doi" xlink:type="simple">10.3897/phytokeys.262.157111.figure3</object-id><object-id xmlns:xlink="http://www.w3.org/1999/xlink" content-type="arpha" xlink:type="simple">E5EA06F7-78E6-5540-9074-EF64E13EDA77</object-id><label>Figure 3.</label><caption><p><italic><tp:taxon-name><tp:taxon-name-part taxon-name-part-type="genus" reg="Pleurothallis">Pleurothallis</tp:taxon-name-part> <tp:taxon-name-part taxon-name-part-type="species" reg="labajosii">labajosii</tp:taxon-name-part></tp:taxon-name></italic>. A. upper montane cloud forest at the Área de Conservación Privada Huaylla-Belén-Colcamar (ACPHBC); B. forest fire in the ACPHBC in September 2024; C. flowering plant <italic>in situ</italic> at the ACPHBC; D, E. two flower color variants at the ACPHBC; F. flower of a plant from Diosan; G, H. two flower color variants at the Cajanuma Range, Podocarpus National Park (Photographs A–F by José D. Edquén, G–H by Jaime Peña).</p></caption><graphic xmlns:xlink="http://www.w3.org/1999/xlink" xlink:href="phytokeys-262-279_article-157111__-g003.jpg" position="float" orientation="portrait" xlink:type="simple" id="oo_1414750.jpg"><uri content-type="original_file" xlink:type="simple">https://binary.pensoft.net/fig/1414750</uri></graphic></fig></tp:treatment-sec><tp:treatment-sec sec-type="phenology" id="SECID0EH1AE"><title>Phenology.</title><p>Flowering throughout the year. Developing fruits recorded in January and February.</p></tp:treatment-sec><tp:treatment-sec sec-type="Conservation assessment" id="SECID0EM1AE"><title>Conservation assessment.</title><p><italic><tp:taxon-name><tp:taxon-name-part taxon-name-part-type="genus" reg="Pleurothallis">Pleurothallis</tp:taxon-name-part> <tp:taxon-name-part taxon-name-part-type="species" reg="labajosii">labajosii</tp:taxon-name-part></tp:taxon-name></italic> is known from five locations backed up by verifiable specimens, two of them in the ACPHBC, two in Diosan, and one in PNP. The <abbrev xmlns:xlink="http://www.w3.org/1999/xlink" xlink:title="extent of occurrence" id="ABBRID0E41AE" xlink:type="simple">EOO</abbrev> estimated by Geocat is 7,561.02 km<sup>2</sup>, whereas the <abbrev xmlns:xlink="http://www.w3.org/1999/xlink" xlink:title="area of occupancy" id="ABBRID0ED2AE" xlink:type="simple">AOO</abbrev> is 20 km<sup>2</sup>. In the ACPHBC, 67 mature individuals were recorded originally in five lineal transects 1 km long and 5 m wide, but approximately 30% of the habitat of this species adjacent to the Huaylla Belén river was devastated by a forest fire in September 2024, resulting in the probable loss of 45 individuals (67%; Fig. <xref ref-type="fig" rid="F3">3B</xref>). It is worth noting that, in spite of the ACPHBC being under nominal protection in the figure of Área de Conservación Privada (Private Conservation Area), the lack of strict control makes the area vulnerable to deforestation for expanding livestock grazing, a persistent threat to the remaining populations. On the other hand, in Diosan the two populations consisted of five and 12 individuals, respectively, both restricted to relict forest patches and threatened by deforestation for livestock grazing, and one of them also by the opening of a road connecting the town of Granada with the Siete Lagunas sector, an area of ecotouristic potential. No information is available on the status of the population of the Podocarpus National Park, but the several photographic records from the area available in iNaturalist (see below) suggest that it is not uncommon there. However, the limited information on the distribution and the population features of this species does not permit an objective assessment of its conservation status, and we suggest its inclusion in the category of “Data deficient” (DD; <xref ref-type="bibr" rid="B10">IUCN Standards and Petitions Committee 2024</xref>).</p></tp:treatment-sec><tp:treatment-sec sec-type="material" id="SECID0ER2AE"><title>Additional specimens examined.</title><p><bold>Ecuador. “Zamora-Chinchipe” [Loja</bold>]: • Cajanuma Range, south of Loja [approximate coordinates: <named-content xmlns:xlink="http://www.w3.org/1999/xlink" content-type="dwc:verbatimCoordinates" xlink:type="simple"><named-content content-type="geo-json" specific-use="{&#34;type&#34;:&#34;Point&#34;,&#34;coordinates&#34;:[-79.180501,-4.112756]}" id="NCID0E32AE" xlink:type="simple">-4.112756, -79.180501</named-content></named-content>], 2750 m, epiphytic in cloud forest, 21 March 1985, <italic>C. Luer et al. 10741</italic> (MO, ×2). <bold>Peru. Amazonas</bold>: • Chachapoyas, Granada, comunidad campesina de Diosan, bosques relictos, puente Canchi camino a Siete Lagunas, <named-content xmlns:xlink="http://www.w3.org/1999/xlink" content-type="dwc:verbatimCoordinates" xlink:type="simple"><named-content content-type="geo-json" specific-use="{&#34;type&#34;:&#34;Point&#34;,&#34;coordinates&#34;:[-77.639594,-6.121617]}" id="NCID0EI3AE" xlink:type="simple">-6.121617, -77.639594</named-content></named-content>, 3054 m, 13 August 2018, <italic>J.D. Edquén 2541</italic> (KUELAP!); • Luya, Colcamar, Área de Conservación Privada Huaylla Belén–Colcamar, sector Yacuchinga, <named-content xmlns:xlink="http://www.w3.org/1999/xlink" content-type="dwc:verbatimCoordinates" xlink:type="simple"><named-content content-type="geo-json" specific-use="{&#34;type&#34;:&#34;Point&#34;,&#34;coordinates&#34;:[-78.048867,-6.313064]}" id="NCID0ES3AE" xlink:type="simple">-6.313064, -78.048867</named-content></named-content>, 2858 m, 10 January 2024, <italic>F. Revatta-Bustos et al. 016</italic> (KUELAP!); • Luya, Colcamar, Área de Conservación Privada Huaylla Belén–Colcamar, sector Yacuchinga, <named-content xmlns:xlink="http://www.w3.org/1999/xlink" content-type="dwc:verbatimCoordinates" xlink:type="simple"><named-content content-type="geo-json" specific-use="{&#34;type&#34;:&#34;Point&#34;,&#34;coordinates&#34;:[-77.613439,-6.084950]}" id="NCID0E33AE" xlink:type="simple">-6.08495, -77.613439</named-content></named-content> lon, 3207 m, 15 July 2018, <italic>J.D. Edquén 2540</italic> (KUELAP!).</p></tp:treatment-sec><tp:treatment-sec sec-type="Other records" id="SECID0ED4AE"><title>Other records.</title><p><bold>Ecuador. Loja</bold>: Cajanuma Range, Podocarpus National Park, January 2023, observation in iNaturalist by Nolan Exe, <ext-link xmlns:xlink="http://www.w3.org/1999/xlink" xlink:href="https://www.inaturalist.org/observations/157376955" ext-link-type="uri" xlink:type="simple">https://www.inaturalist.org/observations/157376955</ext-link> (accessed 16 Aug 2025); Reserva Privada Madrigal del Podocarpus, 29 April 2023, observation in iNaturalist by Amarú Ramón Salcedo, <ext-link xmlns:xlink="http://www.w3.org/1999/xlink" xlink:href="https://www.inaturalist.org/observations/158473653" ext-link-type="uri" xlink:type="simple">https://www.inaturalist.org/observations/158473653</ext-link> (accessed 16 Aug 2025); Reserva Privada Madrigal del Podocarpus, 28 Dec 2023, observation in iNaturalist by Florent Pouzet, <ext-link xmlns:xlink="http://www.w3.org/1999/xlink" xlink:href="https://www.inaturalist.org/observations/195265250" ext-link-type="uri" xlink:type="simple">https://www.inaturalist.org/observations/195265250</ext-link> (accessed 16 Aug 2025); Refugio Cajanuma, Parque Nacional Podocarpus, observation in iNaturalist by Belen Montenegro, <ext-link xmlns:xlink="http://www.w3.org/1999/xlink" xlink:href="https://www.inaturalist.org/observations/21883479" ext-link-type="uri" xlink:type="simple">https://www.inaturalist.org/observations/21883479</ext-link> (accessed 16 Aug 2025); Parque Nacional Podocarpus, photos by Jaime Peña privately shared with M. Wilson (reproduced in Fig. <xref ref-type="fig" rid="F3">3G, H</xref>).</p><sec sec-type="﻿Taxonomic discussion" id="SECID0ED5AE"><title>﻿Taxonomic discussion</title><p>The <italic><tp:taxon-name><tp:taxon-name-part taxon-name-part-type="genus" reg="Pleurothallis">Pleurothallis</tp:taxon-name-part> <tp:taxon-name-part taxon-name-part-type="species" reg="cardiostola">cardiostola</tp:taxon-name-part></tp:taxon-name>–<tp:taxon-name><tp:taxon-name-part taxon-name-part-type="genus" reg="Pleurothallis">Pleurothallis</tp:taxon-name-part> <tp:taxon-name-part taxon-name-part-type="species" reg="lilijae">lilijae</tp:taxon-name-part></tp:taxon-name></italic> complex, as defined by <xref ref-type="bibr" rid="B25">Wilson et al. (2022)</xref>, is a group of species within section <tp:taxon-name><tp:taxon-name-part taxon-name-part-type="genus" reg="Pleurothallis"/><tp:taxon-name-part taxon-name-part-type="section" reg="Macrophyllae">Macrophyllae</tp:taxon-name-part></tp:taxon-name>-<tp:taxon-name><tp:taxon-name-part taxon-name-part-type="genus" reg="Pleurothallis"/><tp:taxon-name-part taxon-name-part-type="section" reg="Fasciculatae">Fasciculatae</tp:taxon-name-part></tp:taxon-name> (Table <xref ref-type="table" rid="T1">1</xref>, Fig. <xref ref-type="fig" rid="F4">4</xref>). The members of the group were assigned subjectively based on the possession of a subset of shared morphological traits. <xref ref-type="bibr" rid="B25">Wilson et al. (2022)</xref> refrained from resurrecting subsection Cardiostolae (<xref ref-type="bibr" rid="B17">Luer 1988</xref>) for this group until phylogenetic or phylogenomic analyses indicate that this is warranted. Preliminary phylogenetic analysis of nuclear internal transcribed spacer (<abbrev xmlns:xlink="http://www.w3.org/1999/xlink" xlink:title="nuclear internal transcribed spacer" id="ABBRID0E26AE" xlink:type="simple">nrITS</abbrev>) sequences (<xref ref-type="bibr" rid="B23">Wilson et al. 2011</xref>) did not, in fact, support segregation of these species from <italic><tp:taxon-name><tp:taxon-name-part taxon-name-part-type="genus" reg="Pleurothallis"/><tp:taxon-name-part taxon-name-part-type="section" reg="Macrophyllae">Macrophyllae</tp:taxon-name-part></tp:taxon-name>-<tp:taxon-name><tp:taxon-name-part taxon-name-part-type="genus" reg="Pleurothallis"/><tp:taxon-name-part taxon-name-part-type="section" reg="Fasciculatae">Fasciculatae</tp:taxon-name-part></tp:taxon-name></italic>, but <abbrev xmlns:xlink="http://www.w3.org/1999/xlink" xlink:title="nuclear internal transcribed spacer" id="ABBRID0ELAAG" xlink:type="simple">nrITS</abbrev> sequence variation in this group is very low and inadequate for such analyses. It is hoped that ongoing phylogenomic analyses (T. Arias, L.A. Eserman, and M. Wilson, unpublished data) will facilitate a robust and stable infrageneric classification of <italic><tp:taxon-name><tp:taxon-name-part taxon-name-part-type="genus" reg="Pleurothallis">Pleurothallis</tp:taxon-name-part></tp:taxon-name></italic> and indicate whether the <italic><tp:taxon-name><tp:taxon-name-part taxon-name-part-type="genus" reg="Pleurothallis">P.</tp:taxon-name-part> <tp:taxon-name-part taxon-name-part-type="species" reg="cardiostola">cardiostola</tp:taxon-name-part></tp:taxon-name>–<tp:taxon-name><tp:taxon-name-part taxon-name-part-type="genus" reg="Pleurothallis">P.</tp:taxon-name-part> <tp:taxon-name-part taxon-name-part-type="species" reg="lilijae">lilijae</tp:taxon-name-part></tp:taxon-name></italic> species complex represents a separate genetic lineage from other members of <italic><tp:taxon-name><tp:taxon-name-part taxon-name-part-type="genus" reg="Pleurothallis"/><tp:taxon-name-part taxon-name-part-type="subsection" reg="Macrophyllae">Macrophyllae</tp:taxon-name-part></tp:taxon-name>-<tp:taxon-name><tp:taxon-name-part taxon-name-part-type="genus" reg="Pleurothallis"/><tp:taxon-name-part taxon-name-part-type="subsection" reg="Fasciculatae">Fasciculatae</tp:taxon-name-part></tp:taxon-name></italic> and, hence, whether they should be assigned to a different taxonomic group.</p><fig id="F4" position="float" orientation="portrait"><object-id xmlns:xlink="http://www.w3.org/1999/xlink" content-type="doi" xlink:type="simple">10.3897/phytokeys.262.157111.figure4</object-id><object-id xmlns:xlink="http://www.w3.org/1999/xlink" content-type="arpha" xlink:type="simple">D0E57827-46F8-59BA-9A1C-75B955542AD7</object-id><label>Figure 4.</label><caption><p>Selected species in the <italic><tp:taxon-name><tp:taxon-name-part taxon-name-part-type="genus" reg="Pleurothallis">Pleurothallis</tp:taxon-name-part> <tp:taxon-name-part taxon-name-part-type="species" reg="cardiostola">cardiostola</tp:taxon-name-part></tp:taxon-name></italic>-<italic><tp:taxon-name><tp:taxon-name-part taxon-name-part-type="genus" reg="Pleurothallis">P.</tp:taxon-name-part> <tp:taxon-name-part taxon-name-part-type="species" reg="lilijae">lilijae</tp:taxon-name-part></tp:taxon-name></italic> complex with resemblance to <italic><tp:taxon-name><tp:taxon-name-part taxon-name-part-type="genus" reg="Pleurothallis">P.</tp:taxon-name-part> <tp:taxon-name-part taxon-name-part-type="species" reg="labajosii">labajosii</tp:taxon-name-part></tp:taxon-name></italic> (most similar to less similar; not to scale): a. <italic><tp:taxon-name><tp:taxon-name-part taxon-name-part-type="genus" reg="Pleurothallis">P.</tp:taxon-name-part> <tp:taxon-name-part taxon-name-part-type="species" reg="labajosii">labajosii</tp:taxon-name-part></tp:taxon-name></italic> (photo by José D. Edquén); b. <italic><tp:taxon-name><tp:taxon-name-part taxon-name-part-type="genus" reg="Pleurothallis">P.</tp:taxon-name-part> <tp:taxon-name-part taxon-name-part-type="species" reg="alopex">alopex</tp:taxon-name-part></tp:taxon-name></italic> (photo by Alfredo Fuentes); c. <italic><tp:taxon-name><tp:taxon-name-part taxon-name-part-type="genus" reg="Pleurothallis">P.</tp:taxon-name-part> <tp:taxon-name-part taxon-name-part-type="species" reg="penelops">penelops</tp:taxon-name-part></tp:taxon-name></italic> (photo by Duane McDowell); d. <italic><tp:taxon-name><tp:taxon-name-part taxon-name-part-type="genus" reg="Pleurothallis">P.</tp:taxon-name-part> <tp:taxon-name-part taxon-name-part-type="species" reg="gonzaloi">gonzaloi</tp:taxon-name-part></tp:taxon-name></italic> (photo by Sebastian Moreno); e. <italic><tp:taxon-name><tp:taxon-name-part taxon-name-part-type="genus" reg="Pleurothallis">P.</tp:taxon-name-part> <tp:taxon-name-part taxon-name-part-type="species" reg="carmensotoana">carmensotoana</tp:taxon-name-part></tp:taxon-name></italic> (photo by Mark Wilson); f. <italic><tp:taxon-name><tp:taxon-name-part taxon-name-part-type="genus" reg="Pleurothallis">P.</tp:taxon-name-part> <tp:taxon-name-part taxon-name-part-type="species" reg="mahechae">mahechae</tp:taxon-name-part></tp:taxon-name></italic> (photo by Sebastian Moreno); g. <italic><tp:taxon-name><tp:taxon-name-part taxon-name-part-type="genus" reg="Pleurothallis">P.</tp:taxon-name-part> <tp:taxon-name-part taxon-name-part-type="species" reg="whitteniana">whitteniana</tp:taxon-name-part></tp:taxon-name></italic> (photo by Mark Wilson); h. <italic><tp:taxon-name><tp:taxon-name-part taxon-name-part-type="genus" reg="Pleurothallis">P.</tp:taxon-name-part> <tp:taxon-name-part taxon-name-part-type="species" reg="sabanillae">sabanillae</tp:taxon-name-part></tp:taxon-name></italic> (photo by Marco Jiménez); i. <italic><tp:taxon-name><tp:taxon-name-part taxon-name-part-type="genus" reg="Pleurothallis">P.</tp:taxon-name-part> <tp:taxon-name-part taxon-name-part-type="species" reg="lilijae">lilijae</tp:taxon-name-part></tp:taxon-name></italic> (photo by Sebastian Moreno); j. <italic><tp:taxon-name><tp:taxon-name-part taxon-name-part-type="genus" reg="Pleurothallis">P.</tp:taxon-name-part> <tp:taxon-name-part taxon-name-part-type="species" reg="tobarii">tobarii</tp:taxon-name-part></tp:taxon-name></italic> (photo by Francisco Tobar); k. <italic><tp:taxon-name><tp:taxon-name-part taxon-name-part-type="genus" reg="Pleurothallis">P.</tp:taxon-name-part> <tp:taxon-name-part taxon-name-part-type="species" reg="apopsis">apopsis</tp:taxon-name-part></tp:taxon-name></italic> (photo by Francisco Tobar); l. <italic><tp:taxon-name><tp:taxon-name-part taxon-name-part-type="genus" reg="Pleurothallis">P.</tp:taxon-name-part> <tp:taxon-name-part taxon-name-part-type="species" reg="andreaskayi">andreaskayi</tp:taxon-name-part></tp:taxon-name></italic> (photo by Mark Wilson); m. <italic><tp:taxon-name><tp:taxon-name-part taxon-name-part-type="genus" reg="Pleurothallis">P.</tp:taxon-name-part> <tp:taxon-name-part taxon-name-part-type="species" reg="cardiostola">cardiostola</tp:taxon-name-part></tp:taxon-name></italic> (photo by Alan Gregg); n. <italic><tp:taxon-name><tp:taxon-name-part taxon-name-part-type="genus" reg="Pleurothallis">P.</tp:taxon-name-part> <tp:taxon-name-part taxon-name-part-type="species" reg="lanigera">lanigera</tp:taxon-name-part></tp:taxon-name></italic> (photo by Kevin Holcomb); o. <italic><tp:taxon-name><tp:taxon-name-part taxon-name-part-type="genus" reg="Pleurothallis">P.</tp:taxon-name-part> <tp:taxon-name-part taxon-name-part-type="species" reg="ortegae">ortegae</tp:taxon-name-part></tp:taxon-name></italic> (photo by Ron Parsons); and p. <italic><tp:taxon-name><tp:taxon-name-part taxon-name-part-type="genus" reg="Pleurothallis">P.</tp:taxon-name-part> <tp:taxon-name-part taxon-name-part-type="species" reg="volans">volans</tp:taxon-name-part></tp:taxon-name></italic> (photo by John Varigos).</p></caption><graphic xmlns:xlink="http://www.w3.org/1999/xlink" xlink:href="phytokeys-262-279_article-157111__-g004.jpg" position="float" orientation="portrait" xlink:type="simple" id="oo_1414751.jpg"><uri content-type="original_file" xlink:type="simple">https://binary.pensoft.net/fig/1414751</uri></graphic></fig><p>The complex as currently recognized, including the recently published <italic><tp:taxon-name><tp:taxon-name-part taxon-name-part-type="genus" reg="Pleurothallis">P.</tp:taxon-name-part> <tp:taxon-name-part taxon-name-part-type="species" reg="sabanillae">sabanillae</tp:taxon-name-part></tp:taxon-name></italic> M.M.Jiménez &amp; Vélez-Abarca (<xref ref-type="bibr" rid="B13">Jiménez et al. 2023</xref>) and <italic><tp:taxon-name><tp:taxon-name-part taxon-name-part-type="genus" reg="Pleurothallis">P.</tp:taxon-name-part> <tp:taxon-name-part taxon-name-part-type="species" reg="puyoensis">puyoensis</tp:taxon-name-part></tp:taxon-name></italic> Criollo (<xref ref-type="bibr" rid="B6">Cornejo and Criollo-Naula 2025</xref>), plus the species described herein, consists of 35 species (Table <xref ref-type="table" rid="T1">1</xref>). Other taxonomists have suggested additional members of the complex, but until comprehensive phylogenomic analyses are conducted, the composition of the list remains subjective. The complex is distributed from Venezuela south to Bolivia and Paraguay, and it is possible that “true” <italic><tp:taxon-name><tp:taxon-name-part taxon-name-part-type="genus" reg="Pleurothallis">P.</tp:taxon-name-part> <tp:taxon-name-part taxon-name-part-type="species" reg="lilijae">lilijae</tp:taxon-name-part></tp:taxon-name></italic> occurs throughout that distribution, but herbarium-based distribution records are unreliable due to frequent misidentifications. Other species are much more narrowly distributed, including the present species, which appears to be limited to southern Ecuador and northern Peru.</p><p>While a set of shared traits unites these species into a complex, the subset of traits and variation in those traits allow us to distinguish between them. Distinguishing characteristics include: leaf (ovate, wide-lanceolate, or narrowly lanceolate; trichomatous or glabrous); leaf basal lobes (incurved or not incurved; imbricating or not); spathaceous bract (reclining or erect); flower (resupinate or non-resupinate); dorsal sepal (partially reflexed from midpoint or not reflexed); synsepal (deeply reflexed from base or not reflexed; if not reflexed, rolled or extended); lip position (angle between lip and synsepal); petal and sepal indumentum (trichomatous, papillose, or glabrous); and lip morphology (triangular cavity with pronounced glenion at base or lip convex with ornamentation or calli). These floral traits alone are sufficient to distinguish many of the species (Fig. <xref ref-type="fig" rid="F4">4</xref>) and, when supplemented by other vegetative traits, allow relatively easy identification of most species.</p><p>We compare <italic><tp:taxon-name><tp:taxon-name-part taxon-name-part-type="genus" reg="Pleurothallis">Pleurothallis</tp:taxon-name-part> <tp:taxon-name-part taxon-name-part-type="species" reg="labajosii">labajosii</tp:taxon-name-part></tp:taxon-name></italic> to <italic><tp:taxon-name><tp:taxon-name-part taxon-name-part-type="genus" reg="Pleurothallis">P.</tp:taxon-name-part> <tp:taxon-name-part taxon-name-part-type="species" reg="alopex">alopex</tp:taxon-name-part></tp:taxon-name></italic> (Fig. <xref ref-type="fig" rid="F4">4B</xref>) as the most similar species, but the observations in iNaturalist from PNP (listed above) were all misidentified as <italic><tp:taxon-name><tp:taxon-name-part taxon-name-part-type="genus" reg="Pleurothallis">P.</tp:taxon-name-part> <tp:taxon-name-part taxon-name-part-type="species" reg="penelops">penelops</tp:taxon-name-part></tp:taxon-name></italic> Luer (Fig. <xref ref-type="fig" rid="F4">4C</xref>), a species from farther north near Paute, Morona-Santiago, Ecuador. The feature causing confusion between <italic><tp:taxon-name><tp:taxon-name-part taxon-name-part-type="genus" reg="Pleurothallis">P.</tp:taxon-name-part> <tp:taxon-name-part taxon-name-part-type="species" reg="labajosii">labajosii</tp:taxon-name-part></tp:taxon-name></italic> and <italic><tp:taxon-name><tp:taxon-name-part taxon-name-part-type="genus" reg="Pleurothallis">P.</tp:taxon-name-part> <tp:taxon-name-part taxon-name-part-type="species" reg="penelops">penelops</tp:taxon-name-part></tp:taxon-name></italic> is the synsepal, which in both cases is strongly reflexed from the base, such that in front view, the synsepal may not be visible. However, <italic><tp:taxon-name><tp:taxon-name-part taxon-name-part-type="genus" reg="Pleurothallis">P.</tp:taxon-name-part> <tp:taxon-name-part taxon-name-part-type="species" reg="labajosii">labajosii</tp:taxon-name-part></tp:taxon-name></italic> is easily distinguished from <italic><tp:taxon-name><tp:taxon-name-part taxon-name-part-type="genus" reg="Pleurothallis">P.</tp:taxon-name-part> <tp:taxon-name-part taxon-name-part-type="species" reg="penelops">penelops</tp:taxon-name-part></tp:taxon-name></italic> by the variable flower color, from yellow to reddish maroon or brownish with purplish veins, lip orange to orangish maroon (vs. uniformly very dark, intense burgundy); column color very pale yellow or cream colored (vs. white); and petals and sepals papillose (vs. glabrous). <italic><tp:taxon-name><tp:taxon-name-part taxon-name-part-type="genus" reg="Pleurothallis">Pleurothallis</tp:taxon-name-part> <tp:taxon-name-part taxon-name-part-type="species" reg="labajosii">labajosii</tp:taxon-name-part></tp:taxon-name></italic> is also somewhat similar to <italic><tp:taxon-name><tp:taxon-name-part taxon-name-part-type="genus" reg="Pleurothallis">P.</tp:taxon-name-part> <tp:taxon-name-part taxon-name-part-type="species" reg="gonzaloi">gonzaloi</tp:taxon-name-part></tp:taxon-name></italic> J.S.Moreno, Rinc.-González &amp; Gal.-Tar. (Fig. <xref ref-type="fig" rid="F4">4D</xref>) from Colombia but can be distinguished by the papillose dorsal sepal (vs. glabrous); very pale yellow or cream-colored column (vs. cream suffused with red-purple at base); and ovate-pandurate lip with auricles around the column (vs. triangular with no auricles). Other species in the group (Fig. <xref ref-type="fig" rid="F4">4E–P</xref>) are much less likely to be confused with <italic><tp:taxon-name><tp:taxon-name-part taxon-name-part-type="genus" reg="Pleurothallis">P.</tp:taxon-name-part> <tp:taxon-name-part taxon-name-part-type="species" reg="labajosii">labajosii</tp:taxon-name-part></tp:taxon-name></italic>.</p></sec></tp:treatment-sec><tp:treatment-sec><!--Section generated to contain objects referenced in tp:taxon-treatment.--><table-wrap id="T1" position="float" orientation="portrait"><label>Table 1.</label><caption><p>Species of the morphologically defined <italic><tp:taxon-name><tp:taxon-name-part taxon-name-part-type="genus" reg="Pleurothallis">P.</tp:taxon-name-part> <tp:taxon-name-part taxon-name-part-type="species" reg="cardiostola">cardiostola</tp:taxon-name-part></tp:taxon-name></italic>-<italic><tp:taxon-name><tp:taxon-name-part taxon-name-part-type="genus" reg="Pleurothallis">P.</tp:taxon-name-part> <tp:taxon-name-part taxon-name-part-type="species" reg="lilijae">lilijae</tp:taxon-name-part></tp:taxon-name></italic> complex.</p></caption><table id="TID0EOOAG" rules="all"><tbody><tr><td rowspan="1" colspan="1"><italic><tp:taxon-name><tp:taxon-name-part taxon-name-part-type="genus" reg="Pleurothallis">Pleurothallis</tp:taxon-name-part> <tp:taxon-name-part taxon-name-part-type="species" reg="adelphe">adelphe</tp:taxon-name-part></tp:taxon-name></italic> Luer &amp; Hirtz, Lindleyana 11(3): 142--143, f. 2. (1996)</td></tr><tr><td rowspan="1" colspan="1"><italic><tp:taxon-name><tp:taxon-name-part taxon-name-part-type="genus" reg="Pleurothallis">Pleurothallis</tp:taxon-name-part> <tp:taxon-name-part taxon-name-part-type="species" reg="alopex">alopex</tp:taxon-name-part></tp:taxon-name></italic> Luer, Selbyana 3(1--2): 46 (1976)</td></tr><tr><td rowspan="1" colspan="1"><italic><tp:taxon-name><tp:taxon-name-part taxon-name-part-type="genus" reg="Pleurothallis">Pleurothallis</tp:taxon-name-part> <tp:taxon-name-part taxon-name-part-type="species" reg="andreaskayi">andreaskayi</tp:taxon-name-part></tp:taxon-name></italic> Mark Wilson &amp; B.T. Larsen, Havard Papers in Botany 27(2): 196 (2022)</td></tr><tr><td rowspan="1" colspan="1"><italic><tp:taxon-name><tp:taxon-name-part taxon-name-part-type="genus" reg="Pleurothallis">Pleurothallis</tp:taxon-name-part> <tp:taxon-name-part taxon-name-part-type="species" reg="apopsis">apopsis</tp:taxon-name-part></tp:taxon-name></italic> Luer, Selbyana 5(2): 160. (1979)</td></tr><tr><td rowspan="1" colspan="1"><italic><tp:taxon-name><tp:taxon-name-part taxon-name-part-type="genus" reg="Pleurothallis">Pleurothallis</tp:taxon-name-part> <tp:taxon-name-part taxon-name-part-type="species" reg="barrowii">barrowii</tp:taxon-name-part></tp:taxon-name></italic> Schuit., Orchideen Journal 25(2): 55--57 (2018)</td></tr><tr><td rowspan="1" colspan="1"><italic><tp:taxon-name><tp:taxon-name-part taxon-name-part-type="genus" reg="Pleurothallis">Pleurothallis</tp:taxon-name-part> <tp:taxon-name-part taxon-name-part-type="species" reg="bilobulata">bilobulata</tp:taxon-name-part></tp:taxon-name></italic> M.M.Jiménez, Ocupa &amp; Vélez-Abarca, Phytotaxa 518(1): 079--086 (2021)</td></tr><tr><td rowspan="1" colspan="1"><italic><tp:taxon-name><tp:taxon-name-part taxon-name-part-type="genus" reg="Pleurothallis">Pleurothallis</tp:taxon-name-part> <tp:taxon-name-part taxon-name-part-type="species" reg="cardiostola">cardiostola</tp:taxon-name-part></tp:taxon-name></italic> Rchb.f., Bonplandia (Hannover) 2: 26 (1854)</td></tr><tr><td rowspan="1" colspan="1"><italic><tp:taxon-name><tp:taxon-name-part taxon-name-part-type="genus" reg="Pleurothallis">Pleurothallis</tp:taxon-name-part> <tp:taxon-name-part taxon-name-part-type="species" reg="carmensotoana">carmensotoana</tp:taxon-name-part></tp:taxon-name></italic> Mark Wilson &amp; B.T. Larsen, Harvard Papers in Botany 27(2): 201 (2022)</td></tr><tr><td rowspan="1" colspan="1"><italic><tp:taxon-name><tp:taxon-name-part taxon-name-part-type="genus" reg="Pleurothallis">Pleurothallis</tp:taxon-name-part> <tp:taxon-name-part taxon-name-part-type="species" reg="carrenoi">carrenoi</tp:taxon-name-part></tp:taxon-name></italic> Carnevali &amp; I. Ramírez, Ernstia no. 44: 18 (-20), fig (1987)</td></tr><tr><td rowspan="1" colspan="1"><italic><tp:taxon-name><tp:taxon-name-part taxon-name-part-type="genus" reg="Pleurothallis">Pleurothallis</tp:taxon-name-part> <tp:taxon-name-part taxon-name-part-type="species" reg="castanea">castanea</tp:taxon-name-part></tp:taxon-name></italic> Mark Wilson, G. Merino &amp; J. D. Werner, Lankesteriana 16(3): 358, figs. 2A, 9--10 (2016)</td></tr><tr><td rowspan="1" colspan="1"><italic><tp:taxon-name><tp:taxon-name-part taxon-name-part-type="genus" reg="Pleurothallis">Pleurothallis</tp:taxon-name-part> <tp:taxon-name-part taxon-name-part-type="species" reg="compressa">compressa</tp:taxon-name-part></tp:taxon-name></italic> Luer, Lindleyana 11: 75 (1996)</td></tr><tr><td rowspan="1" colspan="1"><italic><tp:taxon-name><tp:taxon-name-part taxon-name-part-type="genus" reg="Pleurothallis">Pleurothallis</tp:taxon-name-part> <tp:taxon-name-part taxon-name-part-type="species" reg="culpameae">culpameae</tp:taxon-name-part></tp:taxon-name></italic> (Luer) J.M.H.Shaw, Orchid Review 122: 76 (2014)</td></tr><tr><td rowspan="1" colspan="1"><italic><tp:taxon-name><tp:taxon-name-part taxon-name-part-type="genus" reg="Pleurothallis">Pleurothallis</tp:taxon-name-part> <tp:taxon-name-part taxon-name-part-type="species" reg="diabolica">diabolica</tp:taxon-name-part></tp:taxon-name></italic> Luer &amp; R. Escobar, Orquideología 14(2): 142 (1981)</td></tr><tr><td rowspan="1" colspan="1"><italic><tp:taxon-name><tp:taxon-name-part taxon-name-part-type="genus" reg="Pleurothallis">Pleurothallis</tp:taxon-name-part> <tp:taxon-name-part taxon-name-part-type="species" reg="diazii">diazii</tp:taxon-name-part></tp:taxon-name></italic> (Luer &amp; Endara) J.M.H.Shaw, Orchid Review 122: 76 (2014)</td></tr><tr><td rowspan="1" colspan="1"><italic><tp:taxon-name><tp:taxon-name-part taxon-name-part-type="genus" reg="Pleurothallis">Pleurothallis</tp:taxon-name-part> <tp:taxon-name-part taxon-name-part-type="species" reg="dilemma">dilemma</tp:taxon-name-part></tp:taxon-name></italic> Luer, Revista Soc. Boliv. Bot. 3: 45 (2001)</td></tr><tr><td rowspan="1" colspan="1"><italic><tp:taxon-name><tp:taxon-name-part taxon-name-part-type="genus" reg="Pleurothallis">Pleurothallis</tp:taxon-name-part> <tp:taxon-name-part taxon-name-part-type="species" reg="gonzaloi">gonzaloi</tp:taxon-name-part></tp:taxon-name></italic> J.S. Moreno, Rinc.-González &amp; Gal.-Tar., Harvard Papers in Botany 27(2): 210 (2022)</td></tr><tr><td rowspan="1" colspan="1"><italic><tp:taxon-name><tp:taxon-name-part taxon-name-part-type="genus" reg="Pleurothallis">Pleurothallis</tp:taxon-name-part> <tp:taxon-name-part taxon-name-part-type="species" reg="labajosii">labajosii</tp:taxon-name-part></tp:taxon-name></italic> Revatta-Bustos, Edquén &amp; J.P.Arista (this paper)</td></tr><tr><td rowspan="1" colspan="1"><italic><tp:taxon-name><tp:taxon-name-part taxon-name-part-type="genus" reg="Pleurothallis">Pleurothallis</tp:taxon-name-part> <tp:taxon-name-part taxon-name-part-type="species" reg="lanigera">lanigera</tp:taxon-name-part></tp:taxon-name></italic> Luer &amp; Hirtz, Lindleyana 3(3): 146 (145, fig.) (1988)</td></tr><tr><td rowspan="1" colspan="1"><italic><tp:taxon-name><tp:taxon-name-part taxon-name-part-type="genus" reg="Pleurothallis">Pleurothallis</tp:taxon-name-part> <tp:taxon-name-part taxon-name-part-type="species" reg="lilijae">lilijae</tp:taxon-name-part></tp:taxon-name></italic> Foldats, Acta Bot. Venez. 3: 379 (1968)</td></tr><tr><td rowspan="1" colspan="1"><italic><tp:taxon-name><tp:taxon-name-part taxon-name-part-type="genus" reg="Pleurothallis">Pleurothallis</tp:taxon-name-part> <tp:taxon-name-part taxon-name-part-type="species" reg="mahechae">mahechae</tp:taxon-name-part></tp:taxon-name></italic> J.S. Moreno, Sierra-Ariza &amp; L.C. Pina, Harvard Papers in Botany 27(2): 213 (2022)</td></tr><tr><td rowspan="1" colspan="1"><italic><tp:taxon-name><tp:taxon-name-part taxon-name-part-type="genus" reg="Pleurothallis">Pleurothallis</tp:taxon-name-part> <tp:taxon-name-part taxon-name-part-type="species" reg="neobarbosae">neobarbosae</tp:taxon-name-part></tp:taxon-name></italic> J.M.H.Shaw, Orchid Review 122: 77 (2014)</td></tr><tr><td rowspan="1" colspan="1"><italic><tp:taxon-name><tp:taxon-name-part taxon-name-part-type="genus" reg="Pleurothallis">Pleurothallis</tp:taxon-name-part> <tp:taxon-name-part taxon-name-part-type="species" reg="ortegae">ortegae</tp:taxon-name-part></tp:taxon-name></italic> Luer &amp; Hirtz, Lindleyana 11: 174 (1996)</td></tr><tr><td rowspan="1" colspan="1"><italic><tp:taxon-name><tp:taxon-name-part taxon-name-part-type="genus" reg="Pleurothallis">Pleurothallis</tp:taxon-name-part> <tp:taxon-name-part taxon-name-part-type="species" reg="peculiaris">peculiaris</tp:taxon-name-part></tp:taxon-name></italic> Luer, Selbyana 3: 158 (1976)</td></tr><tr><td rowspan="1" colspan="1"><italic><tp:taxon-name><tp:taxon-name-part taxon-name-part-type="genus" reg="Pleurothallis">Pleurothallis</tp:taxon-name-part> <tp:taxon-name-part taxon-name-part-type="species" reg="penelops">penelops</tp:taxon-name-part></tp:taxon-name></italic> Luer, Selbyana 2: 387 (1978)</td></tr><tr><td rowspan="1" colspan="1"><italic><tp:taxon-name><tp:taxon-name-part taxon-name-part-type="genus" reg="Pleurothallis">Pleurothallis</tp:taxon-name-part> <tp:taxon-name-part taxon-name-part-type="species" reg="perijaensis">perijaensis</tp:taxon-name-part></tp:taxon-name></italic> Dunst., Selbyana 2: 210 (1978)</td></tr><tr><td rowspan="1" colspan="1"><italic><tp:taxon-name><tp:taxon-name-part taxon-name-part-type="genus" reg="Pleurothallis">Pleurothallis</tp:taxon-name-part> <tp:taxon-name-part taxon-name-part-type="species" reg="perryi">perryi</tp:taxon-name-part></tp:taxon-name></italic> Luer, Selbyana 5: 174 (1979)</td></tr><tr><td rowspan="1" colspan="1"><italic><tp:taxon-name><tp:taxon-name-part taxon-name-part-type="genus" reg="Pleurothallis">Pleurothallis</tp:taxon-name-part> <tp:taxon-name-part taxon-name-part-type="species" reg="puyoensis">puyoensis</tp:taxon-name-part></tp:taxon-name></italic> Criollo, Journal of the Botanical Research Institute of Texas 19(2): 90 (2025)</td></tr><tr><td rowspan="1" colspan="1"><italic><tp:taxon-name><tp:taxon-name-part taxon-name-part-type="genus" reg="Pleurothallis">Pleurothallis</tp:taxon-name-part> <tp:taxon-name-part taxon-name-part-type="species" reg="ramiromedinae">ramiromedinae</tp:taxon-name-part></tp:taxon-name></italic> Thoerle &amp; Hirtz, Orchideen Journal 6(1): 6 (2018)</td></tr><tr><td rowspan="1" colspan="1"><italic><tp:taxon-name><tp:taxon-name-part taxon-name-part-type="genus" reg="Pleurothallis">Pleurothallis</tp:taxon-name-part> <tp:taxon-name-part taxon-name-part-type="species" reg="rikseniana">rikseniana</tp:taxon-name-part></tp:taxon-name></italic> Mark Wilson &amp; B.T. Larsen, Harvard Papers in Botany 27(2): 208 (2022)</td></tr><tr><td rowspan="1" colspan="1"><italic><tp:taxon-name><tp:taxon-name-part taxon-name-part-type="genus" reg="Pleurothallis">Pleurothallis</tp:taxon-name-part> <tp:taxon-name-part taxon-name-part-type="species" reg="sabanillae">sabanillae</tp:taxon-name-part></tp:taxon-name></italic> M.M.Jiménez &amp; Vélez-Abarca, Phytotaxa 607(3): 171 (2023)</td></tr><tr><td rowspan="1" colspan="1"><italic><tp:taxon-name><tp:taxon-name-part taxon-name-part-type="genus" reg="Pleurothallis">Pleurothallis</tp:taxon-name-part> <tp:taxon-name-part taxon-name-part-type="species" reg="troglodytes">troglodytes</tp:taxon-name-part></tp:taxon-name></italic> Luer, Selbyana 7: 125 (1982)</td></tr><tr><td rowspan="1" colspan="1"><italic><tp:taxon-name><tp:taxon-name-part taxon-name-part-type="genus" reg="Pleurothallis">Pleurothallis</tp:taxon-name-part> <tp:taxon-name-part taxon-name-part-type="species" reg="tobarii">tobarii</tp:taxon-name-part></tp:taxon-name></italic> (Luer &amp; Hirtz) Pfahl, Internet Orchid Sp. Photo Encycl. Nomencl. Notes 1(3a): 1 (2012)</td></tr><tr><td rowspan="1" colspan="1"><italic><tp:taxon-name><tp:taxon-name-part taxon-name-part-type="genus" reg="Pleurothallis">Pleurothallis</tp:taxon-name-part> <tp:taxon-name-part taxon-name-part-type="species" reg="valladolidensis">valladolidensis</tp:taxon-name-part></tp:taxon-name></italic> Luer, Phytologia 54: 388 (1983)</td></tr><tr><td rowspan="1" colspan="1"><italic><tp:taxon-name><tp:taxon-name-part taxon-name-part-type="genus" reg="Pleurothallis">Pleurothallis</tp:taxon-name-part> <tp:taxon-name-part taxon-name-part-type="species" reg="volans">volans</tp:taxon-name-part></tp:taxon-name></italic> Luer &amp; Hirtz, Lindleyana 11: 195 (1996)</td></tr><tr><td rowspan="1" colspan="1"><italic><tp:taxon-name><tp:taxon-name-part taxon-name-part-type="genus" reg="Pleurothallis">Pleurothallis</tp:taxon-name-part> <tp:taxon-name-part taxon-name-part-type="species" reg="whitteniana">whitteniana</tp:taxon-name-part></tp:taxon-name></italic> Mark Wilson &amp; B.T. Larsen, Harvard Paper in Botany 27(2): 201 (2022)</td></tr></tbody></table></table-wrap></tp:treatment-sec><ref-list><ref id="B14"><mixed-citation xmlns:xlink="http://www.w3.org/1999/xlink" xlink:type="simple"><person-group><name name-style="western"><surname>Kappelle</surname><given-names>M</given-names></name></person-group> (<year>2004</year>) <article-title>Tropical montane forests.</article-title> In: <person-group><name name-style="western"><surname>Burley</surname><given-names>J</given-names></name><name name-style="western"><surname>Evans</surname><given-names>J</given-names></name><name name-style="western"><surname>Youngquist</surname><given-names>JA</given-names></name></person-group> (<role>Eds</role>) <issue-title>Encyclopedia of Forest Sciences Vol.</issue-title><source>4. Elsevier, Oxford</source>, <fpage>1782</fpage>–<lpage>1792</lpage>. <ext-link xlink:href="10.1016/B0-12-145160-7/00175-7" ext-link-type="doi" xlink:type="simple">https://doi.org/10.1016/B0-12-145160-7/00175-7</ext-link></mixed-citation></ref><ref id="B10"><mixed-citation xmlns:xlink="http://www.w3.org/1999/xlink" xlink:type="simple">IUCN Standards and Petitions Committee (<year>2024</year>) Guidelines for Using the IUCN Red List Categories and Criteria. Version 16. Prepared by the Standards and Petitions Committee. <ext-link xlink:href="https://www.iucnredlist.org/documents/RedListGuidelines.pdf" ext-link-type="uri" xlink:type="simple">https://www.iucnredlist.org/documents/RedListGuidelines.pdf</ext-link></mixed-citation></ref><ref id="B25"><mixed-citation xmlns:xlink="http://www.w3.org/1999/xlink" xlink:type="simple"><person-group><name name-style="western"><surname>Wilson</surname><given-names>M</given-names></name><name name-style="western"><surname>Larsen</surname><given-names>B</given-names></name><name name-style="western"><surname>Moreno</surname><given-names>JS</given-names></name><name name-style="western"><surname>Ward</surname><given-names>R</given-names></name><name name-style="western"><surname>Riksen</surname><given-names>JAG</given-names></name><name name-style="western"><surname>Piña</surname><given-names>L</given-names></name><name name-style="western"><surname>Sierra-Ariza</surname><given-names>MA</given-names></name><name name-style="western"><surname>Jiménez</surname><given-names>MM</given-names></name><name name-style="western"><surname>Rincón-Gonzalez</surname><given-names>M</given-names></name><name name-style="western"><surname>Galindo-Tarazona</surname><given-names>R</given-names></name><name name-style="western"><surname>Suárez</surname><given-names>HG</given-names></name><name name-style="western"><surname>Haelterman</surname><given-names>D</given-names></name></person-group> (<year>2022</year>) New species of <italic><tp:taxon-name><tp:taxon-name-part taxon-name-part-type="genus">Pleurothallis</tp:taxon-name-part></tp:taxon-name></italic> (<tp:taxon-name><tp:taxon-name-part taxon-name-part-type="family">Orchidaceae</tp:taxon-name-part></tp:taxon-name>: <tp:taxon-name><tp:taxon-name-part taxon-name-part-type="subtribe">Pleurothallidinae</tp:taxon-name-part></tp:taxon-name>), a new country record, and labellar morphology in the <italic><tp:taxon-name><tp:taxon-name-part taxon-name-part-type="genus">P.</tp:taxon-name-part> <tp:taxon-name-part taxon-name-part-type="species">cardiostola</tp:taxon-name-part></tp:taxon-name></italic>-<italic><tp:taxon-name><tp:taxon-name-part taxon-name-part-type="genus">P.</tp:taxon-name-part> <tp:taxon-name-part taxon-name-part-type="species">lilijae</tp:taxon-name-part></tp:taxon-name></italic> complex of subsection <tp:taxon-name><tp:taxon-name-part taxon-name-part-type="genus"/><tp:taxon-name-part taxon-name-part-type="subsection">Macrophyllae</tp:taxon-name-part></tp:taxon-name>-<tp:taxon-name><tp:taxon-name-part taxon-name-part-type="genus"/><tp:taxon-name-part taxon-name-part-type="subsection">Fasciculatae</tp:taxon-name-part></tp:taxon-name>. Harvard Papers in Botany 27(2): 187–220. <ext-link xlink:href="10.3100/HPIB.V27ISS2.2022.N10" ext-link-type="doi" xlink:type="simple">https://doi.org/10.3100/HPIB.V27ISS2.2022.N10</ext-link></mixed-citation></ref><ref id="B17"><mixed-citation xmlns:xlink="http://www.w3.org/1999/xlink" xlink:type="simple"><person-group><name name-style="western"><surname>Luer</surname><given-names>CA</given-names></name></person-group> (<year>1988</year>) <article-title>A revision of some sections of subgenus <tp:taxon-name><tp:taxon-name-part taxon-name-part-type="genus"/><tp:taxon-name-part taxon-name-part-type="subgenus">Pleurothallis</tp:taxon-name-part></tp:taxon-name>.</article-title><source>Lindleyana</source><volume>3</volume>: <fpage>133</fpage>–<lpage>149</lpage>.</mixed-citation></ref><ref id="B23"><mixed-citation xmlns:xlink="http://www.w3.org/1999/xlink" xlink:type="simple"><person-group><name name-style="western"><surname>Wilson</surname><given-names>M</given-names></name><name name-style="western"><surname>Belle</surname><given-names>C</given-names></name><name name-style="western"><surname>Dang</surname><given-names>A</given-names></name><name name-style="western"><surname>Hannan</surname><given-names>P</given-names></name><name name-style="western"><surname>Kenyon</surname><given-names>C</given-names></name><name name-style="western"><surname>Low</surname><given-names>H</given-names></name><name name-style="western"><surname>Stayton</surname><given-names>T</given-names></name><name name-style="western"><surname>Woolley</surname><given-names>M</given-names></name></person-group> (<year>2011</year>) <article-title>A phylogenetic analysis of the genus <italic><tp:taxon-name><tp:taxon-name-part taxon-name-part-type="genus">Pleurothallis</tp:taxon-name-part></tp:taxon-name></italic>, with emphasis on <tp:taxon-name><tp:taxon-name-part taxon-name-part-type="genus">Pleurothallis</tp:taxon-name-part> <tp:taxon-name-part taxon-name-part-type="infraspecific-rank">subsection</tp:taxon-name-part> <tp:taxon-name-part taxon-name-part-type="subsection">Macrophyllae</tp:taxon-name-part></tp:taxon-name>-<tp:taxon-name><tp:taxon-name-part taxon-name-part-type="genus"/><tp:taxon-name-part taxon-name-part-type="subsection">Fasciculatae</tp:taxon-name-part></tp:taxon-name>, using nuclear ITS and chloroplast DNA sequencing.</article-title><source>Lankesteriana</source><volume>11</volume>(<issue>3</issue>): <fpage>369</fpage>. <ext-link xlink:href="10.15517/LANK.V11I3.18304" ext-link-type="doi" xlink:type="simple">https://doi.org/10.15517/LANK.V11I3.18304</ext-link></mixed-citation></ref><ref id="B13"><mixed-citation xmlns:xlink="http://www.w3.org/1999/xlink" xlink:type="simple"><person-group><name name-style="western"><surname>Jiménez</surname><given-names>MM</given-names></name><name name-style="western"><surname>Vélez-Abarca</surname><given-names>L</given-names></name><name name-style="western"><surname>Mashendo-Jimbicti</surname><given-names>V</given-names></name><name name-style="western"><surname>Garzón</surname><given-names>HX</given-names></name><name name-style="western"><surname>Monteros</surname><given-names>MF</given-names></name><name name-style="western"><surname>Wilson</surname><given-names>M</given-names></name></person-group> (<year>2023</year>) <article-title>Five new species in <italic><tp:taxon-name><tp:taxon-name-part taxon-name-part-type="genus">Pleurothallis</tp:taxon-name-part></tp:taxon-name></italic> (<tp:taxon-name><tp:taxon-name-part taxon-name-part-type="family">Orchidaceae</tp:taxon-name-part></tp:taxon-name>, <tp:taxon-name><tp:taxon-name-part taxon-name-part-type="subtribe">Pleurothallidinae</tp:taxon-name-part></tp:taxon-name>) subsection <tp:taxon-name><tp:taxon-name-part taxon-name-part-type="genus"/><tp:taxon-name-part taxon-name-part-type="subsection">Macrophyllae</tp:taxon-name-part></tp:taxon-name>-<tp:taxon-name><tp:taxon-name-part taxon-name-part-type="genus"/><tp:taxon-name-part taxon-name-part-type="subsection">Fasciculatae</tp:taxon-name-part></tp:taxon-name> from southeastern Ecuador.</article-title><source>Phytotaxa</source><volume>607</volume>(<issue>3</issue>): <fpage>161</fpage>–<lpage>181</lpage>. <ext-link xlink:href="10.11646/phytotaxa.607.3.1" ext-link-type="doi" xlink:type="simple">https://doi.org/10.11646/phytotaxa.607.3.1</ext-link></mixed-citation></ref><ref id="B6"><mixed-citation xmlns:xlink="http://www.w3.org/1999/xlink" xlink:type="simple"><person-group><name name-style="western"><surname>Cornejo</surname><given-names>X</given-names></name><name name-style="western"><surname>Criollo-Naula</surname><given-names>D</given-names></name></person-group> (<year>2025</year>) <article-title><italic><tp:taxon-name><tp:taxon-name-part taxon-name-part-type="genus">Pleurothallis</tp:taxon-name-part> <tp:taxon-name-part taxon-name-part-type="species">puyoensis</tp:taxon-name-part></tp:taxon-name></italic> (<tp:taxon-name><tp:taxon-name-part taxon-name-part-type="family">Orchidaceae</tp:taxon-name-part></tp:taxon-name>: <tp:taxon-name><tp:taxon-name-part taxon-name-part-type="subtribe">Pleurothallidinae</tp:taxon-name-part></tp:taxon-name>): A new species of <italic><tp:taxon-name><tp:taxon-name-part taxon-name-part-type="genus"/><tp:taxon-name-part taxon-name-part-type="subsection">Macrophyllae</tp:taxon-name-part></tp:taxon-name>-<tp:taxon-name><tp:taxon-name-part taxon-name-part-type="genus"/><tp:taxon-name-part taxon-name-part-type="subsection">Fasciculatae</tp:taxon-name-part></tp:taxon-name></italic> from eastern Andean slopes of Ecuador.</article-title><source>Journal of the Botanical Research Institute of Texas</source><volume>19</volume>(<issue>2</issue>): <fpage>89</fpage>–<lpage>93</lpage>. <ext-link xlink:href="10.17348/jbrit.v19.i2.1400" ext-link-type="doi" xlink:type="simple">https://doi.org/10.17348/jbrit.v19.i2.1400</ext-link></mixed-citation></ref></ref-list></tp:taxon-treatment>
